# Supplementary material for: Targeted Delivery of BZLF1 to DEC205 Drives EBV-Protective Immunity in a Spontaneous Model of EBV-Driven Lymphoproliferative Disease
Source: Vaccines (Basel). 2021 May 26;9(6):555. doi: 10.3390/vaccines9060555 (PMC8228306; doi:10.3390/vaccines9060555)
Supplement: Supplementary file 1 [file vaccines-09-00555-s001.zip]

Archive with 1 entries (1 files):
- vaccines-1208208-supplementary.pdf
